# Supplementary material for: Phosphorylation-Mediated Activation of β-Catenin-TCF4-CEGRs/ALCDs Pathway Is an Essential Event in Development of Aggressive Hepatoblastoma
Source: Cancers (Basel). 2022 Dec 9;14(24):6062. doi: 10.3390/cancers14246062 (PMC9775972; doi:10.3390/cancers14246062)
Supplement: Supplementary file 1 [file cancers-14-06062-s001.zip]

Archive with 1 entries (1 files):
- cancers-2065537-Supplementary.pdf
